# Supplementary material for: Reference Values of Skin Autofluorescence by Age Groups in Healthy Spanish Adults: Results from the EVasCu Study, a Systematic Review, and a Meta-Analysis
Source: J Clin Med. 2025 Jan 13;14(2):474. doi: 10.3390/jcm14020474 (PMC11766177; doi:10.3390/jcm14020474)
Supplement: Supplementary file 1 [file jcm-14-00474-s001.zip]

Archive with 1 entries (1 files):
- jcm-3392273-supplementary.pdf
